# Supplementary material for: TTC26/DYF13 is an intraflagellar transport protein required for transport of motility-related proteins into flagella
Source: eLife. 2014 Mar 4;3:e01566. doi: 10.7554/eLife.01566 (PMC3936282; doi:10.7554/eLife.01566)
Supplement: Supplementary file 1. — (A) List of identified IFT proteins from tandem affinity purification of TTC26. (B) List of identified proteins from 2D-DIGE proteomic analysis of wild-type and dyf13 mutant flagella. Ratios 1 and 2 indicate the fold change in protein abundance quantified in each spot, with negative ratio indicating a reduction in quantity relative to wild-type flagella in each experiment. DOI: http://dx.doi.org/10.7554/eLife.01566.025 [file elife01566s001.xlsx]

## Sheet: A
Description	Accession	MS/MS spectra	Unique peptide	Coverage
Tetratricopeptide repeat protein 26 (TTC26)	Q8BS45	509	115	0.823
Intraflagellar transport protein 74 homolog (IFT74)	Q8BKE9	150	51	0.702
Intraflagellar transport protein 172 homolog (IFT172)	Q6VH22	139	56	0.3974
Intraflagellar transport protein 81 homolog (IFT81)	O35594	122	65	0.713
Tetratricopeptide repeat protein 30B (IFT70)	Q9CY00	67	32	0.521
Clusterin-associated protein 1 (CLUAP1)	Q8R3P7	67	30	0.596
Intraflagellar transport protein 80 homolog (IFT80)	Q8K057	59	37	0.472
Intraflagellar transport protein 88 homolog (IFT88)	Q3UXY9	54	35	0.469
Intraflagellar transport protein 57 homolog (IFT57)	Q8BXG3	53	19	0.455
TRAF3-interacting protein 1 (IFT54)	Q149C2	27	13	0.213
Intraflagellar transport protein 46 homolog (IFT46)	Q9DB07	25	10	0.382
Intraflagellar transport protein 52 homolog (IFT52)	Q62559	23	15	0.319
Intraflagellar transport protein 27 homolog (IFT27)	Q9D0P8	21	9	0.516
Rab-like protein 5 (IFT22)	Q9DAI2	15	7	0.524
Heat shock protein beta-11 (IFT25)	Q9D6H2	10	4	0.28
Intraflagellar transport protein 20 homolog (IFT20)	Q61025	8	7	0.5

## Sheet: B
Ratio 1	Ratio 2	Gene	Description	Accession	Protein MW	PI
-5.07	-2.19	–	Predicted protein	GI:159471556	17935	5.88
-3.65	-1.67	TUA1	alpha tubulin 1	GI:159467393	49554.5	5.01
-3.17	-2.44	FAP219	Flagellar associated protein 219	GI:159480188	21114	9.69
-2.87	-2.67	PGH1	Enolase	GI:159489988	51570.1	5.26
-2.57	-1.44	FAP59	Flagellar associated protein 59	GI:159467164	101426	5.95
-2.57	-4.03	–	Glutathione S-transferase	GI:159486127	24785.6	6.24
-2.56	-4.03	VFL2	Centrin	GI:159482892	19446.8	4.7
-2.3	-1.61	RIB72	Protofilament ribbon protein 72	GI:159487933	71940.5	7.15
-2.28	-3.22	FAP7	Flagellar associated protein 7	GI:159469750	54620.4	6.73
-2.27	-2.8	FAP12	Flagellar associated protein 12	GI:159473647	54008.2	5.68
-1.78	-1.41	–	Tektin	GI:159479492	52807.2	8.88
-1.71	-2.63	UGD2	UDP-glucose dehydrogenase	GI:159479860	52690.9	5.75
-1.68	-2.15	SAH1	S-Adenosyl homocysteine hydrolase	GI:159470383	52684.4	5.39
-1.6	-1.55	FBB10	Flagellar/basal body protein	GI:159485950	50120.5	5.57
-1.56	-1.66	PF2	Dynein regulatory complex protein 4	GI:75142763	55074	6.63
7.51	1.13	LIS1	Lissencephaly protein 1-like	GI:109391151	37216.2	6.94
